# Supplementary material for: Developmental Exposure to Estrogen Alters Differentiation and Epigenetic Programming in a Human Fetal Prostate Xenograft Model
Source: PLoS One. 2015 Mar 23;10(3):e0122290. doi: 10.1371/journal.pone.0122290 (PMC4370592; doi:10.1371/journal.pone.0122290)
Supplement: S3 Table — (XLS) [file pone.0122290.s005.xls]

## Sheet: Identified CpG sites
S3 Table. Full list of genes and their promoter region CpG sites associated with xenografts
epithelial and stromal differential methylation in 200-day E/E-treated
Epithelial Compartment:
CpG site	Gene	RegFeatGrp	CHR	AvgStCtrl	AvgStEst	AvgSt	RatioE2C	intercept	f	pval	qval
cg15964309	NA	NA	12	0.28	0.08	0.15	0.27	-2.197	192.127	1.06052e-08	0.00473313
cg01087463	BTD	Body	3	0.65	0.25	0.4	0.39	-2.45158	121.877	1.32371e-07	0.0295389
Stromal Compartment:
CpG site	Gene	RegFeatGrp	CHR	AvgStCtrl	AvgStEst	AvgSt	RatioE2C	intercept	f	pval	qval
cg20832181	KCNG1	5'UTR	20	0.9	0.64	0.74	0.71	-2.43968	199.836	9.44221e-08	0.0168332
cg05679108	FOXF2	Body	6	0.17	0.71	0.51	4.15	3.47309	196.008	1.03214e-07	0.0168332
cg02490736	FOXF2	Body	6	0.18	0.55	0.41	3.16	2.39786	187.199	1.27511e-07	0.0168332
cg12309653	LOC145845	Body	15	0.79	0.39	0.54	0.49	-2.69364	165.142	2.26382e-07	0.0198765
cg10668781	CACNA1C	Body	12	0.82	0.48	0.61	0.59	-2.29605	158.714	2.71319e-07	0.0198765
cg05222995	NA	NA	12	0.14	0.5	0.37	3.46	2.42746	155.122	3.01128e-07	0.0198765
cg26174583	FOXF2	Body	6	0.3	0.76	0.59	2.53	2.72249	146.136	3.94897e-07	0.0223422
cg25142327	ATP11A	Body	13	0.82	0.62	0.7	0.76	-1.41151	139.099	4.93801e-07	0.0244457
cg12835736	FOXF2	3'UTR	6	0.2	0.74	0.54	3.7	3.43929	130.522	6.58151e-07	0.0289617
cg16171860	RCC2	Body	1	0.75	0.47	0.58	0.63	-1.74779	126.138	7.67553e-07	0.0303983
cg11717880	NA	NA	6	0.41	0.81	0.66	1.96	2.44475	122.391	8.78877e-07	0.0316429
cg15141195	FOXF2	Body	6	0.2	0.64	0.47	3.2	2.72658	113.625	1.22566e-06	0.0341462
cg03848675	FOXF2	TSS1500	6	0.09	0.31	0.23	3.27	1.97846	108.504	1.50529e-06	0.0341462
cg11246938	TBX3	Body	12	0.05	0.28	0.19	5.29	2.63329	106.503	1.63517e-06	0.0341462
cg24499516	KCNG1	5'UTR	20	0.81	0.56	0.65	0.69	-1.78317	105.616	1.69707e-06	0.0341462
cg24378227	NA	NA	6	0.37	0.79	0.63	2.12	2.5213	105.471	1.70745e-06	0.0341462
cg21284524	NA	NA	6	0.84	0.65	0.73	0.77	-1.56603	103.947	1.82131e-06	0.0341462
cg03562528	ASB2	TSS200	14	0.85	0.57	0.67	0.67	-2.07091	103.824	1.83091e-06	0.0341462
cg10464130	KALRN	Body	3	0.84	0.57	0.67	0.68	-1.90951	102.157	1.96711e-06	0.0341462
cg22343327	NA	NA	1	0.73	0.43	0.54	0.59	-1.83213	101.261	2.04534e-06	0.0341462
cg26075150	DLX6AS	TSS1500	7	0.84	0.55	0.66	0.65	-2.09881	101.069	2.0626e-06	0.0341462
cg12055395	DLX6AS	Body	7	0.73	0.28	0.45	0.38	-2.64217	100.21	2.14192e-06	0.0341462
cg09095232	CSNK1D	Body	17	0.78	0.56	0.64	0.72	-1.45916	99.8454	2.17674e-06	0.0341462
cg19064601	LRP5	Body	11	0.91	0.81	0.85	0.89	-1.31523	98.4172	2.31979e-06	0.0341462
cg07005654	HADH	Body	4	0.7	0.49	0.57	0.71	-1.2256	97.5819	2.40873e-06	0.0341462
cg09491120	FOXF2	Body	6	0.41	0.85	0.68	2.1	2.90864	97.186	2.45233e-06	0.0341462
cg21386647	SRGAP3	Body	3	0.14	0.52	0.37	3.74	2.68531	96.858	2.48917e-06	0.0341462
cg22505086	NA	NA	7	0.77	0.34	0.5	0.45	-2.64098	96.764	2.49985e-06	0.0341462
cg01330060	SLC8A2	Body	19	0.13	0.5	0.36	3.69	2.6042	95.7776	2.61533e-06	0.0341462
cg11709138	USP49	Body	6	0.72	0.89	0.83	1.25	1.64026	95.5301	2.64532e-06	0.0341462
cg24283049	WNT5B	NA	12	0.74	0.49	0.58	0.66	-1.57416	94.5364	2.76994e-06	0.0341462
cg06993050	NA	NA	5	0.89	0.7	0.77	0.79	-1.77379	94.4998	2.77467e-06	0.0341462
cg03389164	ASB2	TSS200	14	0.87	0.63	0.72	0.73	-1.93782	93.8001	2.86688e-06	0.0341462
cg01807946	CSNK1D	Body	17	0.78	0.54	0.63	0.7	-1.58367	92.8657	2.99589e-06	0.0341462
cg10769507	PIK3C2G	Body	12	0.82	0.63	0.7	0.77	-1.41346	92.7128	3.01766e-06	0.0341462
cg15579822	NA	NA	6	0.34	0.71	0.57	2.1	2.11222	90.7595	3.31332e-06	0.0364417
cg07918620	MAG	Body	19	0.89	0.7	0.77	0.78	-1.87063	90.1352	3.41512e-06	0.0364417
cg15449391	SMOC2	Body	6	0.79	0.55	0.64	0.7	-1.61149	89.6517	3.49657e-06	0.0364417
cg09263516	NA	NA	12	0.05	0.28	0.19	5.7	2.67685	87.0436	3.97867e-06	0.0400823
cg09042577	MCAM	Body	11	0.87	0.66	0.74	0.76	-1.80353	86.1665	4.15862e-06	0.0400823
cg15316660	SIM2	Body	21	0.14	0.05	0.08	0.35	-1.6843	86.0121	4.1913e-06	0.0400823
cg01853561	SIM2	3'UTR	21	0.49	0.24	0.33	0.5	-1.63595	85.517	4.29821e-06	0.0400823
cg22706157	NA	NA	15	0.9	0.66	0.75	0.74	-2.17683	84.9453	4.4258e-06	0.0400823
cg10005230	EMX2OS	Body	10	0.32	0.16	0.22	0.5	-1.29567	84.8255	4.45313e-06	0.0400823
cg24883664	DNAH8	TSS200	6	0.78	0.53	0.62	0.68	-1.65706	83.8821	4.67549e-06	0.0411486
cg14475966	LOC145845	Body	15	0.88	0.54	0.67	0.62	-2.72495	82.4053	5.05114e-06	0.0421483
cg20124587	HOXD11	TSS1500	2	0.11	0.33	0.24	3	1.91565	82.0239	5.15404e-06	0.0421483
cg08528444	WNT5B	NA	12	0.78	0.54	0.63	0.7	-1.55047	81.2317	5.37593e-06	0.0421483
cg11076668	MEX3B	Body	15	0.79	0.58	0.66	0.73	-1.53738	81.1972	5.38585e-06	0.0421483
cg13910174	NA	NA	2	0.65	0.42	0.5	0.64	-1.36448	81.1568	5.3975e-06	0.0421483
cg14781805	ZNF236	Body	18	0.59	0.85	0.75	1.43	1.85921	80.8098	5.49883e-06	0.0421483
cg23667108	MAD1L1	Body	7	0.91	0.8	0.84	0.88	-1.4094	80.6909	5.53405e-06	0.0421483
cg22636722	RPTOR	Body	17	0.83	0.66	0.72	0.79	-1.41179	80.0141	5.73994e-06	0.0428916
cg27058077	NA	NA	1	0.69	0.51	0.58	0.74	-1.17373	78.9686	6.07651e-06	0.0441673
cg13019143	DLX6AS	Body	7	0.45	0.14	0.25	0.3	-2.28133	78.7979	6.1337e-06	0.0441673
cg17531849	HRNBP3	5'UTR	17	0.21	0.5	0.39	2.35	1.80066	78.2917	6.30715e-06	0.0446052
cg22956060	SRGAP3	Body	3	0.13	0.33	0.26	2.47	1.58403	77.7747	6.49049e-06	0.0450966
cg05202985	NA	NA	12	0.91	0.78	0.83	0.85	-1.50013	76.9431	6.79905e-06	0.046426
cg27655935	ESRP1	Body	8	0.16	0.38	0.3	2.4	1.63054	76.2981	7.05064e-06	0.0464733
cg07336840	EGR1	Body	5	0.67	0.82	0.76	1.22	1.09685	76.2816	7.05724e-06	0.0464733
cg24200175	PICALM	3'UTR	11	0.63	0.86	0.78	1.36	1.76539	75.8316	7.23964e-06	0.0464733
cg19389001	SEMA5B	Body	3	0.05	0.2	0.14	3.8	2.08807	75.428	7.40812e-06	0.0464733
cg16987552	NA	NA	1	0.68	0.49	0.56	0.72	-1.15611	75.3649	7.43488e-06	0.0464733
cg12557114	WISP3	Body	6	0.39	0.72	0.6	1.86	1.89717	75.1892	7.51005e-06	0.0464733
cg07567256	NA	NA	6	0.9	0.72	0.79	0.81	-1.73467	74.6605	7.74178e-06	0.046601
cg14244439	ROR2	Body	9	0.84	0.68	0.74	0.81	-1.32301	74.6063	7.76602e-06	0.046601
cg22365132	LYRM4	Body	6	0.62	0.31	0.43	0.51	-1.89414	73.9963	8.04524e-06	0.0471102
cg05516128	NA	NA	8	0.94	0.84	0.87	0.89	-1.49159	73.5938	8.23617e-06	0.0471102
cg17444849	ATP11A	Body	13	0.77	0.59	0.66	0.77	-1.13749	73.4936	8.28452e-06	0.0471102
cg09848010	CA12	Body	15	0.76	0.52	0.61	0.68	-1.61945	73.0336	8.51105e-06	0.0471102
cg16124141	NA	NA	6	0.84	0.58	0.68	0.7	-1.8525	73.0029	8.52642e-06	0.0471102
cg15028339	RAI14	Body	5	0.65	0.39	0.48	0.6	-1.51588	72.927	8.5646e-06	0.0471102
cg20844690	NA	NA	X	0.87	0.59	0.69	0.68	-2.16698	72.2109	8.93516e-06	0.0471585
cg26508239	SVIL	Body	10	0.68	0.43	0.52	0.63	-1.55377	72.11	8.98895e-06	0.0471585
cg22616881	DLX6AS	Body	7	0.51	0.13	0.27	0.25	-2.70707	71.7519	9.1829e-06	0.0471585
cg10588962	LOC404266	TSS1500	17	0.42	0.62	0.54	1.47	1.12829	71.3615	9.40011e-06	0.0471585
cg11028167	HRNBP3	5'UTR	17	0.45	0.7	0.61	1.58	1.5155	71.3525	9.40524e-06	0.0471585
cg27169639	CACNA1H	Body	16	0.93	0.77	0.83	0.83	-1.92221	71.3276	9.4193e-06	0.0471585
cg11895596	NA	NA	3	0.78	0.52	0.62	0.68	-1.64084	71.2882	9.4416e-06	0.0471585
cg09323727	NA	NA	2	0.95	0.81	0.87	0.86	-2.1102	71.0152	9.59807e-06	0.0471585
cg26668276	DLX6AS	Body	7	0.55	0.2	0.33	0.37	-2.18946	70.7008	9.7821e-06	0.0471585
cg20741105	C7orf44	Body	7	0.35	0.16	0.23	0.47	-1.53142	70.5459	9.87438e-06	0.0471585
cg03964958	HOXD12	1stExon	2	0.16	0.38	0.3	2.38	1.64347	70.3393	9.99908e-06	0.0471585
cg02831955	CXCL17	TSS1500	19	0.32	0.62	0.51	1.93	1.65464	70.334	1.00023e-05	0.0471585
cg02730156	NA	NA	21	0.29	0.1	0.17	0.36	-1.79913	70.1195	1.01338e-05	0.0472165
cg20554277	SLC25A21	Body	14	0.55	0.78	0.7	1.42	1.46964	69.4758	1.05412e-05	0.0485438
cg08277036	INPP5A	Body	10	0.84	0.69	0.75	0.83	-1.17316	69.1834	1.07328e-05	0.048858
