# Supplementary material for: Developmental Exposure to Estrogen Alters Differentiation and Epigenetic Programming in a Human Fetal Prostate Xenograft Model
Source: PLoS One. 2015 Mar 23;10(3):e0122290. doi: 10.1371/journal.pone.0122290 (PMC4370592; doi:10.1371/journal.pone.0122290)
Supplement: S4 Table — (XLS) [file pone.0122290.s006.xls]

## Sheet: DAVID Annot Clusters
S4 Table. List of functional genes clusters generated by DAVID in 200-day E/E-treated xenografts
Annotation Cluster 1	Enrichment Score: 2.558358020558018
Category	Term	Count	%	PValue	Genes	List Total	Pop Hits	Pop Total	Fold Enrichment	Bonferroni	Benjamini	FDR
GOTERM_BP_FAT	GO:0042733~embryonic digit morphogenesis	4	8.33333	3.8237e-05	TBX3, HOXD12, LRP5, HOXD11	37	25	13528	58.4995	0.016383	0.016383	0.0539168
SP_PIR_KEYWORDS	developmental protein	9	18.75	0.000287416	SEMA5B, CXCL17, WNT5B, TBX3, HOXD12, ROR2, LRP5, HOXD11, SIM2	44	779	19235	5.05062	0.0319607	0.0319607	0.325855
GOTERM_BP_FAT	GO:0007389~pattern specification process	6	12.5	0.000659087	TBX3, HOXD12, ROR2, LRP5, HOXD11, SIM2	37	267	13528	8.21622	0.24785	0.132734	0.925585
GOTERM_BP_FAT	GO:0030326~embryonic limb morphogenesis	4	8.33333	0.00157359	TBX3, HOXD12, LRP5, HOXD11	37	87	13528	16.8102	0.493549	0.202901	2.19669
GOTERM_BP_FAT	GO:0035113~embryonic appendage morphogenesis	4	8.33333	0.00157359	TBX3, HOXD12, LRP5, HOXD11	37	87	13528	16.8102	0.493549	0.202901	2.19669
GOTERM_BP_FAT	GO:0035107~appendage morphogenesis	4	8.33333	0.00227825	TBX3, HOXD12, LRP5, HOXD11	37	99	13528	14.7726	0.626682	0.218337	3.16576
GOTERM_BP_FAT	GO:0035108~limb morphogenesis	4	8.33333	0.00227825	TBX3, HOXD12, LRP5, HOXD11	37	99	13528	14.7726	0.626682	0.218337	3.16576
GOTERM_BP_FAT	GO:0048736~appendage development	4	8.33333	0.00255015	TBX3, HOXD12, LRP5, HOXD11	37	103	13528	14.1989	0.668149	0.197974	3.53729
GOTERM_BP_FAT	GO:0060173~limb development	4	8.33333	0.00255015	TBX3, HOXD12, LRP5, HOXD11	37	103	13528	14.1989	0.668149	0.197974	3.53729
GOTERM_BP_FAT	GO:0009952~anterior/posterior pattern formation	4	8.33333	0.00603437	TBX3, ROR2, LRP5, HOXD11	37	140	13528	10.4463	0.926814	0.311703	8.18255
GOTERM_BP_FAT	GO:0048598~embryonic morphogenesis	5	10.4167	0.00864902	TBX3, HOXD12, ROR2, LRP5, HOXD11	37	307	13528	5.95475	0.976544	0.374422	11.531
GOTERM_BP_FAT	GO:0003002~regionalization	4	8.33333	0.0152598	TBX3, ROR2, LRP5, HOXD11	37	197	13528	7.42379	0.998697	0.521986	19.4978
GOTERM_BP_FAT	GO:0001501~skeletal system development	4	8.33333	0.052341	TBX3, HOXD12, ROR2, HOXD11	37	319	13528	4.5846	1	0.878922	53.1514
GOTERM_MF_FAT	GO:0043565~sequence-specific DNA binding	5	10.4167	0.0603873	EGR1, TBX3, FOXF2, HOXD12, HOXD11	33	607	12983	3.24073	0.999655	0.929884	51.4883
Annotation Cluster 2	Enrichment Score: 1.2830891927942916
Category	Term	Count	%	PValue	Genes	List Total	Pop Hits	Pop Total	Fold Enrichment	Bonferroni	Benjamini	FDR
GOTERM_BP_FAT	GO:0016055~Wnt receptor signaling pathway	4	8.33333	0.00523389	WNT5B, CSNK1D, ROR2, LRP5	37	133	13528	10.9961	0.896375	0.314653	7.1341
SP_PIR_KEYWORDS	wnt signaling pathway	3	6.25	0.0304215	WNT5B, CSNK1D, LRP5	44	122	19235	10.7498	0.96953	0.5822	29.586
GOTERM_BP_FAT	GO:0007166~cell surface receptor linked signal transduction	4	8.33333	0.888643	WNT5B, CSNK1D, ROR2, LRP5	37	1856	13528	0.787978	1	1	100
Annotation Cluster 3	Enrichment Score: 1.197697989186951
Category	Term	Count	%	PValue	Genes	List Total	Pop Hits	Pop Total	Fold Enrichment	Bonferroni	Benjamini	FDR
GOTERM_CC_FAT	GO:0043025~cell soma	4	8.33333	0.00989955	BTD, CACNA1H, CACNA1C, KALRN	35	168	12782	8.69524	0.687771	0.687771	10.7459
GOTERM_CC_FAT	GO:0042995~cell projection	5	10.4167	0.111826	SVIL, CACNA1H, CACNA1C, DNAH8, KALRN	35	697	12782	2.6198	0.999999	0.968842	74.2069
GOTERM_CC_FAT	GO:0043005~neuron projection	3	6.25	0.230541	CACNA1H, CACNA1C, KALRN	35	342	12782	3.20351	1	0.993966	94.9941
Annotation Cluster 4	Enrichment Score: 0.9046477315175026
Category	Term	Count	%	PValue	Genes	List Total	Pop Hits	Pop Total	Fold Enrichment	Bonferroni	Benjamini	FDR
INTERPRO	IPR003598:Immunoglobulin subtype 2	4	8.33333	0.0148219	MAG, ROR2, MCAM, KALRN	43	205	16659	7.55939	0.906923	0.906923	16.483
SMART	SM00408:IGc2	4	8.33333	0.0294342	MAG, ROR2, MCAM, KALRN	31	205	9079	5.71456	0.788506	0.788506	25.1935
INTERPRO	IPR013098:Immunoglobulin I-set	3	6.25	0.0472847	MAG, ROR2, KALRN	43	138	16659	8.42214	0.999548	0.923256	44.2488
SP_PIR_KEYWORDS	Immunoglobulin domain	4	8.33333	0.0873575	MAG, ROR2, MCAM, KALRN	44	470	19235	3.7205	0.999967	0.725054	64.5805
INTERPRO	IPR007110:Immunoglobulin-like	4	8.33333	0.131677	MAG, ROR2, MCAM, KALRN	43	501	16659	3.09316	1	0.996348	81.7872
INTERPRO	IPR013783:Immunoglobulin-like fold	4	8.33333	0.162391	MAG, ROR2, MCAM, KALRN	43	553	16659	2.8023	1	0.99643	88.2041
UP_SEQ_FEATURE	disulfide bond	10	20.8333	0.173974	MAG, SMOC2, SEMA5B, CXCL17, WISP3, CA12, ROR2, MCAM, LRP5, KALRN	44	2819	19113	1.54092	1	0.999979	92.0338
SP_PIR_KEYWORDS	transmembrane protein	3	6.25	0.42293	MAG, ROR2, MCAM	44	642	19235	2.0428	1	0.908323	99.8055
GOTERM_BP_FAT	GO:0007155~cell adhesion	3	6.25	0.56254	MAG, ROR2, MCAM	37	700	13528	1.56695	1	0.999413	99.9991
GOTERM_BP_FAT	GO:0022610~biological adhesion	3	6.25	0.563332	MAG, ROR2, MCAM	37	701	13528	1.56471	1	0.999328	99.9992
Annotation Cluster 5	Enrichment Score: 0.8805580894491221
Category	Term	Count	%	PValue	Genes	List Total	Pop Hits	Pop Total	Fold Enrichment	Bonferroni	Benjamini	FDR
SP_PIR_KEYWORDS	calcium transport	3	6.25	0.0154973	SLC8A2, CACNA1H, CACNA1C	44	85	19235	15.4291	0.828797	0.444731	16.2504
INTERPRO	IPR005821:Ion transport	3	6.25	0.0313358	CACNA1H, CACNA1C, KCNG1	43	110	16659	10.566	0.993668	0.920426	31.8882
SP_PIR_KEYWORDS	voltage-gated channel	3	6.25	0.0442948	CACNA1H, CACNA1C, KCNG1	44	150	19235	8.74318	0.994021	0.640812	40.215
GOTERM_CC_FAT	GO:0034703~cation channel complex	3	6.25	0.0478926	CACNA1H, CACNA1C, KCNG1	35	132	12782	8.3	0.996792	0.943359	42.9243
GOTERM_MF_FAT	GO:0022843~voltage-gated cation channel activity	3	6.25	0.0506196	CACNA1H, CACNA1C, KCNG1	33	147	12983	8.02907	0.998705	0.96401	45.2976
GOTERM_BP_FAT	GO:0006816~calcium ion transport	3	6.25	0.0546477	SLC8A2, CACNA1H, CACNA1C	37	142	13528	7.7244	1	0.867757	54.7344
GOTERM_BP_FAT	GO:0055085~transmembrane transport	5	10.4167	0.0630904	SLC25A21, SLC8A2, CACNA1H, CACNA1C, KCNG1	37	569	13528	3.21284	1	0.885319	60.1142
GOTERM_MF_FAT	GO:0005509~calcium ion binding	6	12.5	0.0721566	SMOC2, SLC8A2, SVIL, MEX3B, CACNA1H, CACNA1C	33	919	12983	2.5686	0.999931	0.908969	58.0944
GOTERM_BP_FAT	GO:0015674~di-, tri-valent inorganic cation transport	3	6.25	0.0795215	SLC8A2, CACNA1H, CACNA1C	37	176	13528	6.23219	1	0.89325	68.9229
GOTERM_MF_FAT	GO:0005244~voltage-gated ion channel activity	3	6.25	0.0830085	CACNA1H, CACNA1C, KCNG1	33	195	12983	6.05268	0.999985	0.891219	63.4459
GOTERM_MF_FAT	GO:0022832~voltage-gated channel activity	3	6.25	0.0830085	CACNA1H, CACNA1C, KCNG1	33	195	12983	6.05268	0.999985	0.891219	63.4459
GOTERM_CC_FAT	GO:0034702~ion channel complex	3	6.25	0.102862	CACNA1H, CACNA1C, KCNG1	35	205	12782	5.34439	0.999997	0.985495	71.0706
SP_PIR_KEYWORDS	calcium	5	10.4167	0.103531	SMOC2, SLC8A2, SVIL, CACNA1H, CACNA1C	44	803	19235	2.72204	0.999996	0.746455	71.0884
KEGG_PATHWAY	hsa04020:Calcium signaling pathway	3	6.25	0.104109	SLC8A2, CACNA1H, CACNA1C	17	176	5085	5.0986	0.976194	0.976194	61.9696
GOTERM_BP_FAT	GO:0030001~metal ion transport	4	8.33333	0.125476	SLC8A2, CACNA1H, CACNA1C, KCNG1	37	465	13528	3.14513	1	0.952568	84.9084
SP_PIR_KEYWORDS	ion transport	4	8.33333	0.138369	SLC8A2, CACNA1H, CACNA1C, KCNG1	44	578	19235	3.02532	1	0.753996	81.566
GOTERM_MF_FAT	GO:0005261~cation channel activity	3	6.25	0.14677	CACNA1H, CACNA1C, KCNG1	33	275	12983	4.2919	1	0.966161	84.1711
SP_PIR_KEYWORDS	ionic channel	3	6.25	0.158623	CACNA1H, CACNA1C, KCNG1	44	318	19235	4.12414	1	0.777159	85.9291
GOTERM_MF_FAT	GO:0022836~gated channel activity	3	6.25	0.177198	CACNA1H, CACNA1C, KCNG1	33	310	12983	3.80733	1	0.955871	89.6176
GOTERM_BP_FAT	GO:0006812~cation transport	4	8.33333	0.181055	SLC8A2, CACNA1H, CACNA1C, KCNG1	37	553	13528	2.64464	1	0.968301	94.0224
GOTERM_MF_FAT	GO:0046873~metal ion transmembrane transporter activity	3	6.25	0.193235	CACNA1H, CACNA1C, KCNG1	33	328	12983	3.59839	1	0.952822	91.7392
GOTERM_MF_FAT	GO:0005216~ion channel activity	3	6.25	0.246032	CACNA1H, CACNA1C, KCNG1	33	386	12983	3.0577	1	0.973077	96.2359
GOTERM_MF_FAT	GO:0022838~substrate specific channel activity	3	6.25	0.25708	CACNA1H, CACNA1C, KCNG1	33	398	12983	2.96551	1	0.968505	96.8289
GOTERM_MF_FAT	GO:0015267~channel activity	3	6.25	0.26999	CACNA1H, CACNA1C, KCNG1	33	412	12983	2.86474	1	0.965152	97.413
GOTERM_MF_FAT	GO:0022803~passive transmembrane transporter activity	3	6.25	0.270912	CACNA1H, CACNA1C, KCNG1	33	413	12983	2.8578	1	0.955444	97.4507
UP_SEQ_FEATURE	compositionally biased region:Poly-Glu	3	6.25	0.305693	SLC8A2, CACNA1C, KCNG1	44	494	19113	2.63797	1	0.999811	99.2008
GOTERM_BP_FAT	GO:0006811~ion transport	4	8.33333	0.335437	SLC8A2, CACNA1H, CACNA1C, KCNG1	37	768	13528	1.90428	1	0.99258	99.6859
SP_PIR_KEYWORDS	transport	5	10.4167	0.51985	SLC25A21, SLC8A2, CACNA1H, CACNA1C, KCNG1	44	1670	19235	1.30886	1	0.942658	99.9759
GOTERM_CC_FAT	GO:0044459~plasma membrane part	5	10.4167	0.861186	SVIL, CACNA1H, ROR2, CACNA1C, KCNG1	35	2203	12782	0.82887	1	0.999934	100
GOTERM_CC_FAT	GO:0005886~plasma membrane	8	16.6667	0.913284	MAG, SVIL, CA12, CACNA1H, ROR2, MCAM, CACNA1C, KCNG1	35	3777	12782	0.773524	1	0.999989	100
Annotation Cluster 6	Enrichment Score: 0.6663777141350764
Category	Term	Count	%	PValue	Genes	List Total	Pop Hits	Pop Total	Fold Enrichment	Bonferroni	Benjamini	FDR
GOTERM_BP_FAT	GO:0007389~pattern specification process	6	12.5	0.000659087	TBX3, HOXD12, ROR2, LRP5, HOXD11, SIM2	37	267	13528	8.21622	0.24785	0.132734	0.925585
GOTERM_MF_FAT	GO:0003700~transcription factor activity	7	14.5833	0.0296852	EGR1, ZNF236, TBX3, FOXF2, HOXD12, HOXD11, SIM2	33	975	12983	2.82458	0.978874	0.978874	29.5287
GOTERM_MF_FAT	GO:0043565~sequence-specific DNA binding	5	10.4167	0.0603873	EGR1, TBX3, FOXF2, HOXD12, HOXD11	33	607	12983	3.24073	0.999655	0.929884	51.4883
GOTERM_BP_FAT	GO:0045892~negative regulation of transcription, DNA-dependent	4	8.33333	0.0681664	EGR1, TBX3, FOXF2, SIM2	37	356	13528	4.10811	1	0.886794	63.0561
GOTERM_BP_FAT	GO:0051253~negative regulation of RNA metabolic process	4	8.33333	0.0709195	EGR1, TBX3, FOXF2, SIM2	37	362	13528	4.04002	1	0.879791	64.5662
GOTERM_BP_FAT	GO:0035295~tube development	3	6.25	0.115822	TBX3, HOXD11, SIM2	37	220	13528	4.98575	1	0.9562	82.3809
GOTERM_BP_FAT	GO:0016481~negative regulation of transcription	4	8.33333	0.121954	EGR1, TBX3, FOXF2, SIM2	37	459	13528	3.18625	1	0.955903	84.0282
GOTERM_BP_FAT	GO:0010629~negative regulation of gene expression	4	8.33333	0.149256	EGR1, TBX3, FOXF2, SIM2	37	504	13528	2.90176	1	0.969545	89.7701
GOTERM_BP_FAT	GO:0045934~negative regulation of nucleobase, nucleoside, nucleotide and nucleic acid metabolic process	4	8.33333	0.154311	EGR1, TBX3, FOXF2, SIM2	37	512	13528	2.85642	1	0.968186	90.5949
GOTERM_BP_FAT	GO:0051172~negative regulation of nitrogen compound metabolic process	4	8.33333	0.15878	EGR1, TBX3, FOXF2, SIM2	37	519	13528	2.81789	1	0.966465	91.2721
GOTERM_MF_FAT	GO:0030528~transcription regulator activity	7	14.5833	0.161646	EGR1, ZNF236, TBX3, FOXF2, HOXD12, HOXD11, SIM2	33	1512	12983	1.82141	1	0.960207	87.0957
SP_PIR_KEYWORDS	DNA binding	3	6.25	0.176053	EGR1, HOXD12, HOXD11	44	340	19235	3.85729	1	0.767491	88.9059
GOTERM_BP_FAT	GO:0010558~negative regulation of macromolecule biosynthetic process	4	8.33333	0.177059	EGR1, TBX3, FOXF2, SIM2	37	547	13528	2.67365	1	0.970034	93.5976
GOTERM_BP_FAT	GO:0031327~negative regulation of cellular biosynthetic process	4	8.33333	0.186422	EGR1, TBX3, FOXF2, SIM2	37	561	13528	2.60693	1	0.967548	94.5518
GOTERM_BP_FAT	GO:0009890~negative regulation of biosynthetic process	4	8.33333	0.194555	EGR1, TBX3, FOXF2, SIM2	37	573	13528	2.55233	1	0.968626	95.2717
GOTERM_BP_FAT	GO:0051252~regulation of RNA metabolic process	8	16.6667	0.199862	EGR1, ZNF236, TBX3, FOXF2, HOXD12, ESRP1, HOXD11, SIM2	37	1813	13528	1.61333	1	0.959675	95.6926
SP_PIR_KEYWORDS	dna-binding	7	14.5833	0.23559	EGR1, ZNF236, TBX3, FOXF2, HOXD12, HOXD11, SIM2	44	1868	19235	1.63818	1	0.814839	95.2657
SP_PIR_KEYWORDS	transcription regulation	7	14.5833	0.297128	EGR1, ZNF236, TBX3, FOXF2, HOXD12, HOXD11, SIM2	44	2026	19235	1.51042	1	0.836506	98.1745
GOTERM_BP_FAT	GO:0010605~negative regulation of macromolecule metabolic process	4	8.33333	0.310214	EGR1, TBX3, FOXF2, SIM2	37	734	13528	1.99249	1	0.991073	99.4689
SP_PIR_KEYWORDS	Transcription	7	14.5833	0.315324	EGR1, ZNF236, TBX3, FOXF2, HOXD12, HOXD11, SIM2	44	2071	19235	1.4776	1	0.831962	98.6447
GOTERM_BP_FAT	GO:0006355~regulation of transcription, DNA-dependent	7	14.5833	0.330754	EGR1, ZNF236, TBX3, FOXF2, HOXD12, HOXD11, SIM2	37	1773	13528	1.44351	1	0.992966	99.6532
GOTERM_BP_FAT	GO:0045893~positive regulation of transcription, DNA-dependent	3	6.25	0.364108	EGR1, TBX3, FOXF2	37	477	13528	2.29951	1	0.994182	99.8314
GOTERM_BP_FAT	GO:0051254~positive regulation of RNA metabolic process	3	6.25	0.367985	EGR1, TBX3, FOXF2	37	481	13528	2.28038	1	0.993796	99.8453
GOTERM_BP_FAT	GO:0045941~positive regulation of transcription	3	6.25	0.446244	EGR1, TBX3, FOXF2	37	564	13528	1.9448	1	0.99831	99.976
GOTERM_BP_FAT	GO:0010628~positive regulation of gene expression	3	6.25	0.461664	EGR1, TBX3, FOXF2	37	581	13528	1.88789	1	0.998534	99.9839
GOTERM_BP_FAT	GO:0006350~transcription	7	14.5833	0.495177	EGR1, ZNF236, TBX3, FOXF2, HOXD12, HOXD11, SIM2	37	2101	13528	1.21816	1	0.999116	99.9935
SP_PIR_KEYWORDS	nucleus	11	22.9167	0.497231	EGR1, MAD1L1, ZNF236, RCC2, TBX3, MEX3B, FOXF2, HOXD12, ESRP1, HOXD11, SIM2	44	4283	19235	1.12275	1	0.937654	99.9593
GOTERM_BP_FAT	GO:0045935~positive regulation of nucleobase, nucleoside, nucleotide and nucleic acid metabolic process	3	6.25	0.499593	EGR1, TBX3, FOXF2	37	624	13528	1.7578	1	0.999047	99.9943
GOTERM_BP_FAT	GO:0051173~positive regulation of nitrogen compound metabolic process	3	6.25	0.51668	EGR1, TBX3, FOXF2	37	644	13528	1.70321	1	0.999206	99.9965
GOTERM_BP_FAT	GO:0010557~positive regulation of macromolecule biosynthetic process	3	6.25	0.525086	EGR1, TBX3, FOXF2	37	654	13528	1.67716	1	0.999214	99.9973
GOTERM_MF_FAT	GO:0003677~DNA binding	7	14.5833	0.525103	EGR1, ZNF236, TBX3, FOXF2, HOXD12, HOXD11, SIM2	33	2331	12983	1.18145	1	0.974422	99.9825
GOTERM_BP_FAT	GO:0031328~positive regulation of cellular biosynthetic process	3	6.25	0.550549	EGR1, TBX3, FOXF2	37	685	13528	1.60126	1	0.999453	99.9987
GOTERM_BP_FAT	GO:0009891~positive regulation of biosynthetic process	3	6.25	0.558567	EGR1, TBX3, FOXF2	37	695	13528	1.57822	1	0.999456	99.999
GOTERM_BP_FAT	GO:0006357~regulation of transcription from RNA polymerase II promoter	3	6.25	0.583573	EGR1, TBX3, SIM2	37	727	13528	1.50875	1	0.999484	99.9996
GOTERM_BP_FAT	GO:0010604~positive regulation of macromolecule metabolic process	3	6.25	0.674784	EGR1, TBX3, FOXF2	37	857	13528	1.27989	1	0.999911	100
GOTERM_BP_FAT	GO:0045449~regulation of transcription	7	14.5833	0.716436	EGR1, ZNF236, TBX3, FOXF2, HOXD12, HOXD11, SIM2	37	2601	13528	0.983987	1	0.999965	100
Annotation Cluster 7	Enrichment Score: 0.6294247879424903
Category	Term	Count	%	PValue	Genes	List Total	Pop Hits	Pop Total	Fold Enrichment	Bonferroni	Benjamini	FDR
SP_PIR_KEYWORDS	cytoskeleton	5	10.4167	0.0529318	MAD1L1, RCC2, SVIL, RAI14, KALRN	44	636	19235	3.43679	0.997857	0.640929	46.0706
GOTERM_CC_FAT	GO:0005856~cytoskeleton	7	14.5833	0.154727	MAD1L1, RCC2, SVIL, RAI14, CACNA1C, DNAH8, KALRN	35	1381	12782	1.85112	1	0.980424	85.3508
GOTERM_CC_FAT	GO:0043228~non-membrane-bounded organelle	10	20.8333	0.240986	MAD1L1, RCC2, TBX3, BTD, SVIL, HOXD12, RAI14, CACNA1C, DNAH8, KALRN	35	2596	12782	1.40678	1	0.990035	95.718
GOTERM_CC_FAT	GO:0043232~intracellular non-membrane-bounded organelle	10	20.8333	0.240986	MAD1L1, RCC2, TBX3, BTD, SVIL, HOXD12, RAI14, CACNA1C, DNAH8, KALRN	35	2596	12782	1.40678	1	0.990035	95.718
GOTERM_CC_FAT	GO:0044430~cytoskeletal part	5	10.4167	0.245097	MAD1L1, RCC2, SVIL, CACNA1C, DNAH8	35	952	12782	1.91807	1	0.983626	95.9756
GOTERM_CC_FAT	GO:0015630~microtubule cytoskeleton	3	6.25	0.432423	MAD1L1, RCC2, DNAH8	35	549	12782	1.99563	1	0.997581	99.8454
SP_PIR_KEYWORDS	cytoplasm	7	14.5833	0.778953	MAD1L1, RCC2, CSNK1D, SVIL, MEX3B, RAI14, KALRN	44	3332	19235	0.918401	1	0.990045	100
Annotation Cluster 8	Enrichment Score: 0.5590320539342757
Category	Term	Count	%	PValue	Genes	List Total	Pop Hits	Pop Total	Fold Enrichment	Bonferroni	Benjamini	FDR
GOTERM_MF_FAT	GO:0005509~calcium ion binding	6	12.5	0.0721566	SMOC2, SLC8A2, SVIL, MEX3B, CACNA1H, CACNA1C	33	919	12983	2.5686	0.999931	0.908969	58.0944
GOTERM_MF_FAT	GO:0046872~metal ion binding	13	27.0833	0.305489	EGR1, SLC8A2, MEX3B, CA12, ATP11A, SMOC2, ZNF236, SVIL, CACNA1H, USP49, CACNA1C, KCNG1, KALRN	33	4140	12983	1.23539	1	0.955435	98.55
GOTERM_MF_FAT	GO:0043169~cation binding	13	27.0833	0.31863	EGR1, SLC8A2, MEX3B, CA12, ATP11A, SMOC2, ZNF236, SVIL, CACNA1H, USP49, CACNA1C, KCNG1, KALRN	33	4179	12983	1.22386	1	0.934662	98.8385
GOTERM_MF_FAT	GO:0043167~ion binding	13	27.0833	0.339899	EGR1, SLC8A2, MEX3B, CA12, ATP11A, SMOC2, ZNF236, SVIL, CACNA1H, USP49, CACNA1C, KCNG1, KALRN	33	4241	12983	1.20597	1	0.939082	99.1963
SP_PIR_KEYWORDS	metal-binding	7	14.5833	0.671321	EGR1, ZNF236, CA12, MEX3B, ATP11A, USP49, KALRN	44	2972	19235	1.02965	1	0.977853	99.9997
Annotation Cluster 9	Enrichment Score: 0.4817318494220703
Category	Term	Count	%	PValue	Genes	List Total	Pop Hits	Pop Total	Fold Enrichment	Bonferroni	Benjamini	FDR
GOTERM_BP_FAT	GO:0016310~phosphorylation	5	10.4167	0.161394	PIK3C2G, CSNK1D, MEX3B, ROR2, KALRN	37	800	13528	2.28514	1	0.963338	91.6469
SP_PIR_KEYWORDS	atp-binding	6	12.5	0.172246	PIK3C2G, CSNK1D, ROR2, ATP11A, DNAH8, KALRN	44	1326	19235	1.9781	1	0.782557	88.3097
UP_SEQ_FEATURE	active site:Proton acceptor	4	8.33333	0.183758	BTD, CSNK1D, ROR2, KALRN	44	658	19113	2.64065	1	0.999928	93.1961
SP_PIR_KEYWORDS	kinase	4	8.33333	0.198422	PIK3C2G, CSNK1D, ROR2, KALRN	44	688	19235	2.54162	1	0.770109	91.8834
GOTERM_BP_FAT	GO:0006793~phosphorus metabolic process	5	10.4167	0.258019	PIK3C2G, CSNK1D, MEX3B, ROR2, KALRN	37	973	13528	1.87884	1	0.982205	98.5141
GOTERM_BP_FAT	GO:0006796~phosphate metabolic process	5	10.4167	0.258019	PIK3C2G, CSNK1D, MEX3B, ROR2, KALRN	37	973	13528	1.87884	1	0.982205	98.5141
GOTERM_BP_FAT	GO:0006468~protein amino acid phosphorylation	4	8.33333	0.260987	CSNK1D, MEX3B, ROR2, KALRN	37	667	13528	2.19263	1	0.980922	98.5958
UP_SEQ_FEATURE	domain:Protein kinase	3	6.25	0.284766	CSNK1D, ROR2, KALRN	44	469	19113	2.77859	1	0.999921	98.816
GOTERM_MF_FAT	GO:0005524~ATP binding	6	12.5	0.29664	PIK3C2G, CSNK1D, ROR2, ATP11A, DNAH8, KALRN	33	1477	12983	1.5982	1	0.959935	98.3203
GOTERM_MF_FAT	GO:0032559~adenyl ribonucleotide binding	6	12.5	0.306651	PIK3C2G, CSNK1D, ROR2, ATP11A, DNAH8, KALRN	33	1497	12983	1.57685	1	0.946591	98.5779
GOTERM_MF_FAT	GO:0000166~nucleotide binding	8	16.6667	0.311249	PIK3C2G, CSNK1D, ESRP1, ROR2, ATP11A, HRNBP3, DNAH8, KALRN	33	2245	12983	1.40196	1	0.939646	98.6837
INTERPRO	IPR017441:Protein kinase, ATP binding site	3	6.25	0.318967	CSNK1D, ROR2, KALRN	43	455	16659	2.55441	1	0.999962	99.028
SP_PIR_KEYWORDS	nucleotide-binding	6	12.5	0.323829	PIK3C2G, CSNK1D, ROR2, ATP11A, DNAH8, KALRN	44	1686	19235	1.55573	1	0.829449	98.824
INTERPRO	IPR000719:Protein kinase, core	3	6.25	0.338512	CSNK1D, ROR2, KALRN	43	476	16659	2.44171	1	0.999916	99.3159
UP_SEQ_FEATURE	binding site:ATP	3	6.25	0.345568	CSNK1D, ROR2, KALRN	44	542	19113	2.40435	1	0.999899	99.6347
GOTERM_MF_FAT	GO:0030554~adenyl nucleotide binding	6	12.5	0.347268	PIK3C2G, CSNK1D, ROR2, ATP11A, DNAH8, KALRN	33	1577	12983	1.49686	1	0.934791	99.2946
GOTERM_MF_FAT	GO:0001883~purine nucleoside binding	6	12.5	0.359583	PIK3C2G, CSNK1D, ROR2, ATP11A, DNAH8, KALRN	33	1601	12983	1.47442	1	0.933878	99.4346
GOTERM_MF_FAT	GO:0001882~nucleoside binding	6	12.5	0.36524	PIK3C2G, CSNK1D, ROR2, ATP11A, DNAH8, KALRN	33	1612	12983	1.46436	1	0.928953	99.4899
UP_SEQ_FEATURE	nucleotide phosphate-binding region:ATP	4	8.33333	0.368831	CSNK1D, ROR2, DNAH8, KALRN	44	962	19113	1.80618	1	0.999906	99.7738
GOTERM_MF_FAT	GO:0004672~protein kinase activity	3	6.25	0.444185	CSNK1D, ROR2, KALRN	33	606	12983	1.94764	1	0.961939	99.8909
GOTERM_CC_FAT	GO:0005829~cytosol	5	10.4167	0.477942	MAD1L1, PIK3C2G, CSNK1D, RPTOR, KALRN	35	1330	12782	1.37293	1	0.998231	99.9405
GOTERM_MF_FAT	GO:0032553~ribonucleotide binding	6	12.5	0.480313	PIK3C2G, CSNK1D, ROR2, ATP11A, DNAH8, KALRN	33	1836	12983	1.2857	1	0.969524	99.95
GOTERM_MF_FAT	GO:0032555~purine ribonucleotide binding	6	12.5	0.480313	PIK3C2G, CSNK1D, ROR2, ATP11A, DNAH8, KALRN	33	1836	12983	1.2857	1	0.969524	99.95
GOTERM_MF_FAT	GO:0017076~purine nucleotide binding	6	12.5	0.521337	PIK3C2G, CSNK1D, ROR2, ATP11A, DNAH8, KALRN	33	1918	12983	1.23073	1	0.976999	99.9808
SP_PIR_KEYWORDS	transferase	4	8.33333	0.611669	PIK3C2G, CSNK1D, ROR2, KALRN	44	1394	19235	1.2544	1	0.96457	99.9978
GOTERM_BP_FAT	GO:0007242~intracellular signaling cascade	4	8.33333	0.662283	PIK3C2G, ROR2, ASB2, KALRN	37	1256	13528	1.1644	1	0.999898	100
Annotation Cluster 10	Enrichment Score: 0.47866943819722807
Category	Term	Count	%	PValue	Genes	List Total	Pop Hits	Pop Total	Fold Enrichment	Bonferroni	Benjamini	FDR
SP_PIR_KEYWORDS	disulfide bond	11	22.9167	0.107497	MAG, SMOC2, SEMA5B, CXCL17, WISP3, CA12, ROR2, MCAM, CACNA1C, LRP5, KALRN	44	2924	19235	1.64458	0.999997	0.723376	72.5079
UP_SEQ_FEATURE	topological domain:Extracellular	10	20.8333	0.14879	MAG, SEMA5B, SLC8A2, CA12, CACNA1H, ROR2, ATP11A, MCAM, CACNA1C, LRP5	44	2719	19113	1.5976	1	0.999988	88.1449
UP_SEQ_FEATURE	disulfide bond	10	20.8333	0.173974	MAG, SMOC2, SEMA5B, CXCL17, WISP3, CA12, ROR2, MCAM, LRP5, KALRN	44	2819	19113	1.54092	1	0.999979	92.0338
SP_PIR_KEYWORDS	signal	11	22.9167	0.178807	MAG, SMOC2, CXCL17, WNT5B, SLC8A2, BTD, WISP3, CA12, ROR2, MCAM, LRP5	44	3250	19235	1.47962	1	0.751246	89.3196
UP_SEQ_FEATURE	signal peptide	11	22.9167	0.184011	MAG, SMOC2, CXCL17, WNT5B, SLC8A2, BTD, WISP3, CA12, ROR2, MCAM, LRP5	44	3250	19113	1.47023	1	0.999723	93.2239
UP_SEQ_FEATURE	glycosylation site:N-linked (GlcNAc...)	13	27.0833	0.202708	MAG, SLC8A2, WNT5B, BTD, CA12, MCAM, SEMA5B, SMOC2, WISP3, ROR2, CACNA1H, CACNA1C, LRP5	44	4129	19113	1.36765	1	0.99966	95.0144
UP_SEQ_FEATURE	topological domain:Cytoplasmic	11	22.9167	0.216856	MAG, SEMA5B, SLC8A2, CA12, CACNA1H, ROR2, ATP11A, MCAM, CACNA1C, KCNG1, LRP5	44	3374	19113	1.4162	1	0.999528	96.0663
SP_PIR_KEYWORDS	glycoprotein	13	27.0833	0.243909	MAG, SLC8A2, WNT5B, BTD, CA12, MCAM, SEMA5B, SMOC2, WISP3, ROR2, CACNA1H, CACNA1C, LRP5	44	4318	19235	1.31613	1	0.793965	95.8189
SP_PIR_KEYWORDS	membrane	17	35.4167	0.305968	MAG, C7ORF44, PIK3C2G, SLC8A2, CA12, ATP11A, MCAM, SLC25A21, SEMA5B, PICALM, SVIL, CACNA1H, ROR2, CACNA1C, KCNG1, INPP5A, LRP5	44	6256	19235	1.18793	1	0.833777	98.4188
UP_SEQ_FEATURE	transmembrane region	13	27.0833	0.426564	MAG, C7ORF44, SLC8A2, CA12, ATP11A, MCAM, SLC25A21, SEMA5B, ROR2, CACNA1H, CACNA1C, KCNG1, LRP5	44	4911	19113	1.14987	1	0.999971	99.9365
SP_PIR_KEYWORDS	transmembrane	13	27.0833	0.436072	MAG, C7ORF44, SLC8A2, CA12, ATP11A, MCAM, SLC25A21, SEMA5B, ROR2, CACNA1H, CACNA1C, KCNG1, LRP5	44	4973	19235	1.14278	1	0.909045	99.8503
SP_PIR_KEYWORDS	Secreted	5	10.4167	0.52906	SMOC2, CXCL17, WNT5B, BTD, WISP3	44	1689	19235	1.29414	1	0.941363	99.9806
GOTERM_CC_FAT	GO:0031224~intrinsic to membrane	15	31.25	0.644401	MAG, MAD1L1, C7ORF44, SLC8A2, CA12, ATP11A, MCAM, SLC25A21, SEMA5B, ROR2, CACNA1H, CACNA1C, KCNG1, INPP5A, LRP5	35	5485	12782	0.998724	1	0.997639	99.9993
GOTERM_CC_FAT	GO:0016021~integral to membrane	14	29.1667	0.707552	MAG, MAD1L1, C7ORF44, SLC8A2, CA12, ATP11A, MCAM, SLC25A21, SEMA5B, ROR2, CACNA1H, CACNA1C, KCNG1, LRP5	35	5297	12782	0.965226	1	0.99894	99.9999
GOTERM_CC_FAT	GO:0044421~extracellular region part	3	6.25	0.735898	SMOC2, WNT5B, BTD	35	960	12782	1.14125	1	0.999159	100
GOTERM_CC_FAT	GO:0005576~extracellular region	5	10.4167	0.804644	SMOC2, CXCL17, WNT5B, BTD, WISP3	35	2010	12782	0.908458	1	0.999753	100
GOTERM_CC_FAT	GO:0005886~plasma membrane	8	16.6667	0.913284	MAG, SVIL, CA12, CACNA1H, ROR2, MCAM, CACNA1C, KCNG1	35	3777	12782	0.773524	1	0.999989	100
Annotation Cluster 11	Enrichment Score: 0.2619521835806531
Category	Term	Count	%	PValue	Genes	List Total	Pop Hits	Pop Total	Fold Enrichment	Bonferroni	Benjamini	FDR
GOTERM_CC_FAT	GO:0070013~intracellular organelle lumen	6	12.5	0.521604	RCC2, TBX3, BTD, FOXF2, HOXD12, HADH	35	1779	12782	1.2317	1	0.996821	99.9781
GOTERM_CC_FAT	GO:0043233~organelle lumen	6	12.5	0.543144	RCC2, TBX3, BTD, FOXF2, HOXD12, HADH	35	1820	12782	1.20396	1	0.996748	99.987
GOTERM_CC_FAT	GO:0031981~nuclear lumen	5	10.4167	0.548787	RCC2, TBX3, BTD, FOXF2, HOXD12	35	1450	12782	1.25931	1	0.995819	99.9888
GOTERM_CC_FAT	GO:0005730~nucleolus	3	6.25	0.56111	RCC2, TBX3, BTD	35	698	12782	1.56963	1	0.995265	99.9918
GOTERM_CC_FAT	GO:0031974~membrane-enclosed lumen	6	12.5	0.561735	RCC2, TBX3, BTD, FOXF2, HOXD12, HADH	35	1856	12782	1.1806	1	0.993779	99.9919
Annotation Cluster 12	Enrichment Score: 0.10628780801515032
Category	Term	Count	%	PValue	Genes	List Total	Pop Hits	Pop Total	Fold Enrichment	Bonferroni	Benjamini	FDR
SP_PIR_KEYWORDS	metal-binding	7	14.5833	0.671321	EGR1, ZNF236, CA12, MEX3B, ATP11A, USP49, KALRN	44	2972	19235	1.02965	1	0.977853	99.9997
SP_PIR_KEYWORDS	zinc	5	10.4167	0.736708	EGR1, ZNF236, CA12, MEX3B, USP49	44	2189	19235	0.998536	1	0.986546	100
SP_PIR_KEYWORDS	zinc-finger	4	8.33333	0.75148	EGR1, ZNF236, MEX3B, USP49	44	1718	19235	1.01783	1	0.98735	100
GOTERM_MF_FAT	GO:0008270~zinc ion binding	5	10.4167	0.846398	EGR1, ZNF236, CA12, MEX3B, USP49	33	2311	12983	0.851199	1	0.999809	100
GOTERM_MF_FAT	GO:0046914~transition metal ion binding	5	10.4167	0.935067	EGR1, ZNF236, CA12, MEX3B, USP49	33	2785	12983	0.706327	1	0.999994	100
